# Supplementary material for: Population Pharmacokinetic (Pop-PK) Analysis of Torsemide in Healthy Korean Males Considering CYP2C9 and OATP1B1 Genetic Polymorphisms
Source: Pharmaceutics. 2022 Apr 1;14(4):771. doi: 10.3390/pharmaceutics14040771 (PMC9028991; doi:10.3390/pharmaceutics14040771)
Supplement: Supplementary file 1 [file pharmaceutics-14-00771-s001.zip]

Archive with 1 entries (1 files):
- pharmaceutics-1655838-supplementary.pdf
